# Supplementary material for: Expression of HLA-DR in Cytotoxic T Lymphocytes: A Validated Predictive Biomarker and a Potential Therapeutic Strategy in Breast Cancer
Source: Cancers (Basel). 2021 Jul 30;13(15):3841. doi: 10.3390/cancers13153841 (PMC8345089; doi:10.3390/cancers13153841)
Supplement: Supplementary file 1 [file cancers-13-03841-s001.zip]

Archive with 1 entries (1 files):
- cancers-1267370-supplementary.pdf
